# Supplementary material for: Design, Synthesis, and Characterization of Tracers and Development of a Fluorescence Polarization Immunoassay for Rapid Screening of 4,4′-Dinitrocarbanilide in Chicken Muscle
Source: Foods. 2021 Aug 6;10(8):1822. doi: 10.3390/foods10081822 (PMC8392466; doi:10.3390/foods10081822)
Supplement: Supplementary file 1 [file foods-10-01822-s001.zip]

Archive with 1 entries (1 files):
- foods-1310204-supplemantary.pdf
